# Supplementary material for: Genetic diversity and antiretroviral resistance-associated mutation profile of treated and naive HIV-1 infected patients from the Northwest and Southwest regions of Cameroon
Source: PLoS One. 2019 Nov 21;14(11):e0225575. doi: 10.1371/journal.pone.0225575 (PMC6874083; doi:10.1371/journal.pone.0225575)
Supplement: S1 File Dataset — (XLSX) [file pone.0225575.s001.xlsx]

## Sheet: DST data 239 New Jan 2019
SOC	DistTXcentre	Region	Age	agegp	Gender	Mon.inco	leducat	Smoking	Alcohol	ARVtreated	treatmttype1	treatmttype2	CD4	immunostaging	HIVGroup	viraemia	VLlog	ARVTx	DuratARV	DuratX3VAR00001	HIVsubtypes	hivsubtypesclass	RTmutations1	TAMVAR00001	Mutationswithresistance	ST3TC	STABC	STAZT	STd4T	STDDL	STFTC	STTDF	STEFV	STEFR	STNVP	STRPV	Distributionofmutation	RTResistancemutation	Y181C	M184V	V90I	V179E	K219ERQ	V118I	V108I	Q151M	V106AI	T215YF	T69SEA
Bamenda RH	1	1	29	18-30 yrs	Female	1	2	2	1	Treated	Niverapine-based	3	304	2	M	2033113	6.31	1	13	1	D	1	V118I, K219E/R	Yes	V118I, K219E/R	0	4	3	3	4	0	4	0	0	0	0	2	1	0	0	0	0	1	1	0	0	0	0	0
Buea RH	1	2	31	30-45 yrs	Female	1	1	2	2	Treated	Niverapine-based	1	502	3	M	11403	4.06	1	36	1	G	1	A98G, K103N, V108I, M184V, T215Y, G190A, L210W	Yes	A98G, K103N, V108I, M184V, T215Y, G190A, L210W	1	2	1	1	2	1	3	1	3	1	3	3	1	0	1	0	0	0	0	1	0	0	1	0
Buea RH	1	2	31	30-45 yrs	Female	1	1	2	2	Treated	Niverapine-based	1	101	1	M	12884	4.11	1	24	1	F2	1	T69N, K70R, K101E, V108I, Y181C, M184V	Yes	T69N, K70R, K101E, V108I, Y181C, M184V	1	3	3	4	3	1	0	2	2	1	2	3	1	1	1	0	0	0	0	1	0	0	0	0
Buea RH	1	2	36	30-45 yrs	Female	2	1	2	2	Treated	1	2	320	2	M	10037	4	1	21	1	G	1	K70R, K103N, V179E, D67N, M184V, T215Y, K219E/Q	Yes	K70R, K103N, V179E, D67N, M184V, T215Y, K219E/Q	1	2	1	1	2	1	3	1	0	1	0	3	1	0	1	0	1	1	0	0	0	0	1	0
Bamenda RH	1	1	40	30-45 yrs	Female	1	1	2	2	Treated	Niverapine-based	1	124	1	M	3091	3.49	1	8	2	F1	1	K70R, V106A, M184V, P225H	Yes	K70R, V106A, M184V, P225H	1	3	3	0	4	1	0	1	0	1	0	3	1	0	1	0	0	0	0	0	0	1	0	0
Bamenda RH	1	1	42	30-45 yrs	Female	1	2	2	2	Treated	Niverapine-based	1	254	2	M	13052	4.12	1	24	1	CRF13-cpx (CRF01/A/G/	2	A98G, K103N, V108I, M184V, T215F	Yes	A98G, K103N, V108I, M184V, T215F	1	2	2	2	3	1	0	1	0	1	0	3	1	0	1	0	0	0	0	1	0	0	1	0
Bamenda RH	1	1	47	> 45 yrs	Female	1	1	1	2	Treated	1	4	514	3	M	25370	4.4	1	28	1	D	1	M41L, D67N, K101E, V118I, M184V, G190A, L210W, T215F/Y	Yes	M41L, D67N, K101E, V118I, M184V, G190A, L210W, T215F/Y	1	1	1	1	1	1	2	2	3	1	3	3	1	0	1	0	0	0	1	0	0	0	1	0
Buea RH	1	2	49	> 45 yrs	Male	1	2	2	1	Treated	1	4	172	1	M	52654	4.72	1	13	1	CRF02 (A/G)	2	T69N, K70R, K103N, M184V, P225H	Yes	T69N, K70R, K103N, M184V, P225H	1	3	3	4	3	1	0	1	0	1	0	3	1	0	1	0	0	0	0	0	0	0	0	0
Bamenda RH	1	1	52	> 45 yrs	Female	1	2	2	2	Treated	Niverapine-based	1	156	1	M	2244665	6.35	1	18	1	CRF02 (A/G)	2	T69SEA/SES,V108I, Y181C, M184V, T215Y	Yes	T69SEA/SES,V108I, Y181C, M184V, T215Y	1	2	2	2	3	1	0	2	2	1	2	3	1	1	1	0	0	0	0	1	0	0	1	1
Bamenda RH	2	1	57	> 45 yrs	Female	1	1	2	2	Treated	Niverapine-based	1	501	3	M	883	2.95	1	5	3	CRF06-cpx (A/G/J/K)	2	M41L	Yes	M41L	0	0	3	3	0	0	0	0	0	0	0	1	1	0	0	0	0	0	0	0	0	0	0	0
STCMC, Bafut	1	1	52	> 45 yrs	Female	1	1	1	1	Clinical follow-up			650	3	M	94378	4.97	2			CRF01 (A/E)	2	K101E, E138A, T215F, M184V, G190A	Yes	K101E, E138A, T215F, M184V, G190A	1	2	2	2	3	1	0	1	3	1	3	3	1	0	1	0	0	0	0	0	0	0	1	0
Buea RH	1	2	21	18-30 yrs	Female	1	2	2	1	Treated	1	2			M	48194	4.68	1	2	3	CRF13-cpx (CRF01/A/G/	2	NRMD	.		0	0	0	0	0	0	0	0	0	0	0		2	0	0	0	0	0	0	0	0	0	0	0
Buea RH	1	2	22	18-30 yrs	Female	1	1	2	2	Treated	1	4	340	2	M	307	2.49	1	16	1	CRF02 (A/G)	2	NRMD	.		0	0	0	0	0	0	0	0	0	0	0		2	0	0	0	0	0	0	0	0	0	0	0
Buea RH	1	2	24	18-30 yrs	Female	1	2	2	2	Treated	Niverapine-based	3	570	3	M	1147	3.06	1	18	1	F2	1	NRMD	.		0	0	0	0	0	0	0	0	0	0	0		2	0	0	0	0	0	0	0	0	0	0	0
Buea RH	2	2	24	18-30 yrs	Female	1	2	2	2	Treated	Niverapine-based	1	257	2	M	167519	5.22	1	1	3	CRF02 (A/G)	2	NRMD	.		0	0	0	0	0	0	0	0	0	0	0		2	0	0	0	0	0	0	0	0	0	0	0
Buea RH	1	2	24	18-30 yrs	Male	2	2	2	2	Treated	1	2	189	1	M	6974	3.84	1	4	3	CRF02 (A/G)	2	NRMD	.		0	0	0	0	0	0	0	0	0	0	0		2	0	0	0	0	0	0	0	0	0	0	0
Buea RH	1	2	25	18-30 yrs	Female	1	1	2	2	Treated	Niverapine-based	1	145	1	M	9801	3.99	1	5	3	CRF02 (A/G)	2	V106A	.	V106A	0	0	0	0	0	0	0	2	0	1	0	1	1	0	0	0	0	0	0	0	0	1	0	0
Buea RH	1	2	25	18-30 yrs	Female	2	2	2	2	Treated	Niverapine-based	1	350	2	M	540	2.73	1	13	1	CRF02 (A/G)	2	NRMD	.		0	0	0	0	0	0	0	0	0	0	0		2	0	0	0	0	0	0	0	0	0	0	0
Buea RH	1	2	25	18-30 yrs	Female	1	2	2	2	Treated	Niverapine-based	3	145	1	M	55	1.74	1	16	1	CRF02 (A/G)	2	NRMD	.		0	0	0	0	0	0	0	0	0	0	0		2	0	0	0	0	0	0	0	0	0	0	0
Buea RH	2	2	25	18-30 yrs	Female	1	2	2	2	Treated	Niverapine-based	1	240	2	M	6437	3.81	1	4	3	CRF02 (A/G)	2	NRMD	.		0	0	0	0	0	0	0	0	0	0	0		2	0	0	0	0	0	0	0	0	0	0	0
Buea RH	1	2	26	18-30 yrs	Female	1	2	2	2	Treated	Niverapine-based	1	530	3	M	1431	3.16	1	5	3	CRF02 (A/G)	2	NRMD	.		0	0	0	0	0	0	0	0	0	0	0		2	0	0	0	0	0	0	0	0	0	0	0
Buea RH	2	2	27	18-30 yrs	Female	1	2	2	1	Treated	1	4	287	2	M	973	2.99	1	6	2	CRF02 (A/G)	2	K101Q	.	K101Q	0	0	0	0	0	0	0	0	0	0	0	1	1	0	0	0	0	0	0	0	0	0	0	0
Buea RH	2	2	28	18-30 yrs	Male	1	2	2	2	Treated	Niverapine-based	1	172	1	M	630	2.8	1	7	2	CRF02 (A/G)	2	NRMD	.		0	0	0	0	0	0	0	0	0	0	0		2	0	0	0	0	0	0	0	0	0	0	0
Buea RH	2	2	28	18-30 yrs	Female	1	2	2	2	Treated	Niverapine-based	1	410	2	M	2309	3.36	1	48	1	CRF02 (A/G)	2	Y181C, M184V	.	Y181C, M184V	1	3	0	0	4	1	0	2	2	1	2	2	1	1	1	0	0	0	0	0	0	0	0	0
Buea RH	1	2	28	18-30 yrs	Male	2	2	2	2	Treated	1	2			M	128886	5.11	1	2	3	CRF02 (A/G)	2	NRMD	.		0	0	0	0	0	0	0	0	0	0	0		2	0	0	0	0	0	0	0	0	0	0	0
Buea RH	1	2	28	18-30 yrs	Female	1	2	2	1	Treated	1	2	20	1	M	72530	4.86	1	1	3	CRF02 (A/G)	2	NRMD	.		0	0	0	0	0	0	0	0	0	0	0		2	0	0	0	0	0	0	0	0	0	0	0
Buea RH	1	2	28	18-30 yrs	Female	1	1	2	2	Treated	1	4	348	2	M	355	2.55	1	21	1	CRF02 (A/G)	2	NRMD	.		0	0	0	0	0	0	0	0	0	0	0		2	0	0	0	0	0	0	0	0	0	0	0
Buea RH	2	2	29	18-30 yrs	Female	1	2	2	2	Treated	Niverapine-based	1	57	1	M	179181	5.25	1	1	3	CRF02 (A/G)	2	NRMD	.		0	0	0	0	0	0	0	0	0	0	0		2	0	0	0	0	0	0	0	0	0	0	0
Buea RH	2	2	29	18-30 yrs	Female	2	2	2	2	Treated	1	4	780	3	M	2746	3.44	1	3	3	CRF02 (A/G)	2	NRMD	.		0	0	0	0	0	0	0	0	0	0	0		2	0	0	0	0	0	0	0	0	0	0	0
Buea RH	2	2	29	18-30 yrs	Female	1	2	2	2	Treated	1	4	450	2	M	2479	3.39	1	17	1	CRF02 (A/G)	2	K101E, K103N, M184V, G190A	.	K101E, K103N, M184V, G190A	1	3	0	0	4	1	0	1	3	1	3	3	1	0	1	0	0	0	0	0	0	0	0	0
Buea RH	2	2	30	30-45 yrs	Female	1	1	2	2	Treated	Niverapine-based	1	112	1	M	230531	5.36	1	1	3	CRF02 (A/G)	2	T69N	.	T69N	0	0	0	0	4	0	0	0	0	0	0	1	1	0	0	0	0	0	0	0	0	0	0	0
Buea RH	2	2	30	30-45 yrs	Female	2	2	2	1	Treated	Niverapine-based	3	257	2	M	98	1.99	1	18	1	CRF02 (A/G)	2	NRMD	.		0	0	0	0	0	0	0	0	0	0	0		2	0	0	0	0	0	0	0	0	0	0	0
Bamenda RH	1	1	30	30-45 yrs	Female	1	2	2	1	Treated	Niverapine-based	1	421	2	M	4009	3.6	1	5	3	CRF02 (A/G)	2	NRMD	.		0	0	0	0	0	0	0	0	0	0	0		2	0	0	0	0	0	0	0	0	0	0	0
Bamenda RH	2	1	30	30-45 yrs	Female	2	2	1	1	Treated	1	2	198	1	M	13001	4.11	1	4	3	CRF02 (A/G)	2	NRMD	.		0	0	0	0	0	0	0	0	0	0	0		2	0	0	0	0	0	0	0	0	0	0	0
Buea RH	1	2	30	30-45 yrs	Female	1	1	2	1	Treated	1	4	356	2	M	1518	3.18	1	3	3	CRF02 (A/G)	2	NRMD	.		0	0	0	0	0	0	0	0	0	0	0		2	0	0	0	0	0	0	0	0	0	0	0
Buea RH	2	2	31	30-45 yrs	Male	1	1	2	2	Treated	Niverapine-based	1	62	1	M	2777	3.44	1	15	1	D	1	K103N, M184V	.	K103N, M184V	1	3	0	0	4	1	0	1	0	1	0	2	1	0	1	0	0	0	0	0	0	0	0	0
Bamenda RH	1	1	31	30-45 yrs	Male	2	2	1	1	Treated	Niverapine-based	1	90	1	M	2708	3.43	1	7	2	CRF02 (A/G)	2	NRMD	.		0	0	0	0	0	0	0	0	0	0	0		2	0	0	0	0	0	0	0	0	0	0	0
Bamenda RH	1	1	31	30-45 yrs	Female	1	1	1	1	Treated	Niverapine-based	1	280	2	M	6345	3.8	1	19	1	G	1	M184V, G190A	.	M184V, G190A	1	3	0	0	4	1	0	2	4	1	4	2	1	0	1	0	0	0	0	0	0	0	0	0
Buea RH	1	2	31	30-45 yrs	Female	1	1	2	2	Treated	Niverapine-based	1	195	1	M	4920	3.69	1	31	1	CRF02 (A/G)	2	V179E	.	V179E	0	0	0	0	0	0	0	4	0	4	0	1	1	0	0	0	1	0	0	0	0	0	0	0
Buea RH	2	2	31	30-45 yrs	Female	1	2	2	2	Treated	Niverapine-based	1	68	1	M	185110	5.27	1	2	3	CRF02 (A/G)	2	NRMD	.		0	0	0	0	0	0	0	0	0	0	0		2	0	0	0	0	0	0	0	0	0	0	0
Buea RH	1	2	31	30-45 yrs	Female	1	2	2	2	Treated	Niverapine-based	1	160	1	M	5029	3.7	1	4	3	CRF02 (A/G)	2	V108I, Y181C, M184V	.	V108I, Y181C, M184V	1	3	0	0	4	1	0	2	2	1	2	3	1	1	1	0	0	0	0	1	0	0	0	0
Buea RH	1	2	31	30-45 yrs	Female	1	2	2	2	Treated	Niverapine-based	1	235	2	M	2489	3.4	1	60	1	CRF02 (A/G)	2	A62V, K65R, V75A/IT, A98G, K103N, Y181C, M184V	.	A62V, K65R, V75A/IT, A98G, K103N, Y181C, M184V	1	1	0	1	1	1	2	1	2	1	2	3	1	1	1	0	0	0	0	0	0	0	0	0
Buea RH	1	2	31	30-45 yrs	Male	2	1	2	2	Treated	1	4	320	2	M	490	2.69	1	17	1	CRF01 (A/E)	2	NRMD	.		0	0	0	0	0	0	0	0	0	0	0		2	0	0	0	0	0	0	0	0	0	0	0
Buea RH	1	2	31	30-45 yrs	Female	1	1	2	2	Treated	1	4	254	2	M	1565	3.19	1	4	3	CRF02 (A/G)	2	NRMD	.		0	0	0	0	0	0	0	0	0	0	0		2	0	0	0	0	0	0	0	0	0	0	0
Buea RH	1	2	32	30-45 yrs	Female	1	1	2	1	Treated	Niverapine-based	1	410	2	M	37719	4.58	1	2	3	CRF02 (A/G)	2	NRMD	.		0	0	0	0	0	0	0	0	0	0	0		2	0	0	0	0	0	0	0	0	0	0	0
Buea RH	2	2	33	30-45 yrs	Female	1	2	2	2	Treated	Niverapine-based	3	850	3	M	97	1.99	1	13	1	CRF02 (A/G)	2	NRMD	.		0	0	0	0	0	0	0	0	0	0	0		2	0	0	0	0	0	0	0	0	0	0	0
Buea RH	2	2	34	30-45 yrs	Male	1	1	2	2	Treated	Niverapine-based	1	145	1	M	1365	3.14	1	13	1	CRF02 (A/G)	2	NRMD	.		0	0	0	0	0	0	0	0	0	0	0		2	0	0	0	0	0	0	0	0	0	0	0
Buea RH	2	2	34	30-45 yrs	Female	2	2	2	2	Treated	Niverapine-based	1	36	1	M	8808	3.94	1	2	3	CRF02 (A/G)	2	NRMD	.		0	0	0	0	0	0	0	0	0	0	0		2	0	0	0	0	0	0	0	0	0	0	0
Buea RH	1	2	34	30-45 yrs	Female	1	1	2	2	Treated	1	4	406	2	M	2141	3.33	1	14	1	F2	1	K103N, Y181C, M184V	.	K103N, Y181C, M184V	1	3	0	0	4	1	0	1	2	1	2	3	1	1	1	0	0	0	0	0	0	0	0	0
Buea RH	1	2	35	30-45 yrs	Male	1	2	1	1	Treated	Niverapine-based	1	124	1	M	1069	3.03	1	5	3	CRF02 (A/G)	2	NRMD	.		0	0	0	0	0	0	0	0	0	0	0		2	0	0	0	0	0	0	0	0	0	0	0
Bamenda RH	1	1	35	30-45 yrs	Female	1	2	2	2	Treated	Niverapine-based	1	234	2	M	5829	3.77	1	5	3	CRF11-cpx (A/E/G/J/U)	2	NRMD	.		0	0	0	0	0	0	0	0	0	0	0		2	0	0	0	0	0	0	0	0	0	0	0
Bamenda RH	2	1	35	30-45 yrs	Female	1	2	2	1	Treated	1	4	240	2	M	3597	3.56	1	8	2	CRF02 (A/G)	2	NRMD	.		0	0	0	0	0	0	0	0	0	0	0		2	0	0	0	0	0	0	0	0	0	0	0
Buea RH	2	2	36	30-45 yrs	Male	1	1	2	2	Treated	Niverapine-based	1	513	3	M	625	2.8	1	14	1	CRF02 (A/G)	2	NRMD	.		0	0	0	0	0	0	0	0	0	0	0		2	0	0	0	0	0	0	0	0	0	0	0
Buea RH	1	2	36	30-45 yrs	Female	1	1	2	2	Treated	Niverapine-based	1	103	1	M	22869	4.36	1	40	1	F2	1	V108I, Q151M, Y181C, M184V	.	V108I, Q151M, Y181C, M184V	1	1	2	2	1	1	0	2	2	1	2	3	1	1	1	0	0	0	0	1	1	0	0	0
kumba DH	2	2	36	30-45 yrs	Female	1	2	2	2	Treated	Niverapine-based	3	520	3	M	790	2.9	1	12	2	CRF02 (A/G)	2	NRMD	.		0	0	0	0	0	0	0	0	0	0	0		2	0	0	0	0	0	0	0	0	0	0	0
Buea RH	1	2	36	30-45 yrs	Female	1	2	2	2	Treated	1	2	541	3	M	474	2.68	1	16	1	A1	1	NRMD	.		0	0	0	0	0	0	0	0	0	0	0		2	0	0	0	0	0	0	0	0	0	0	0
Buea RH	1	2	37	30-45 yrs	Female	1	1	2	1	Treated	1	4	56	1	M	5097	3.71	1	6	2	G	1	NRMD	.		0	0	0	0	0	0	0	0	0	0	0		2	0	0	0	0	0	0	0	0	0	0	0
Limbe RH	1	2	39	30-45 yrs	Male	1	2	2	1	Treated	1	4	240	2	M	4011	3.6	1	2	3	CRF02 (A/G)	2	NRMD	.		0	0	0	0	0	0	0	0	0	0	0		2	0	0	0	0	0	0	0	0	0	0	0
Buea RH	2	2	40	30-45 yrs	Male	1	1	2	2	Treated	Niverapine-based	1	134	1	M	7606	3.88	1	15	1	A1	1	K103N, V106A, M184V	.	K103N, V106A, M184V	1	3	0	0	4	1	0	1	0	1	0	3	1	0	1	0	0	0	0	0	0	1	0	0
Bamenda RH	1	1	40	30-45 yrs	Female	1	1	2	1	Treated	1	2	53	1	M	34874	4.54	1	2	3	CRF02 (A/G)	2	NRMD	.		0	0	0	0	0	0	0	0	0	0	0		2	0	0	0	0	0	0	0	0	0	0	0
Buea RH	1	2	42	30-45 yrs	Male	1	2	2	2	Treated	Niverapine-based	3	156	1	M	160	2.2	1	13	1	F2	1	NRMD	.		0	0	0	0	0	0	0	0	0	0	0		2	0	0	0	0	0	0	0	0	0	0	0
Buea RH	1	2	42	30-45 yrs	Female	2	2	2	2	Treated	1	2	430	2	M	542	2.73	1	20	1	G	1	NRMD	.		0	0	0	0	0	0	0	0	0	0	0		2	0	0	0	0	0	0	0	0	0	0	0
Buea RH	1	2	44	30-45 yrs	Male	1	2	2	2	Treated	Niverapine-based	3	840	3	M	1302	3.11	1	14	1	F2	1	NRMD	.		0	0	0	0	0	0	0	0	0	0	0		2	0	0	0	0	0	0	0	0	0	0	0
Bamenda RH	1	1	45	30-45 yrs	Female	1	2	2	1	Treated	1	4	270	2	M	438	2.64	1	32	1	CRF02 (A/G)	2	K103N	.	K103N	0	0	0	0	0	0	0	1	0	1	0	1	1	0	0	0	0	0	0	0	0	0	0	0
Bamenda RH	2	1	46	> 45 yrs	Male	1	2	2	1	Treated	1	4	240	2	M	3698	3.57	1	9	2	CRF02 (A/G)	2	NRMD	.		0	0	0	0	0	0	0	0	0	0	0		2	0	0	0	0	0	0	0	0	0	0	0
Buea RH	1	2	48	> 45 yrs	Female	1	2	2	2	Treated	1	4	101	1	M	1387	3.14	1	5	3	CRF02 (A/G)	2	V108I	.	V108I	0	0	0	0	0	0	0	0	0	4	0	1	1	0	0	0	0	0	0	1	0	0	0	0
Bamenda RH	2	1	49	> 45 yrs	Female	1	2	2	1	Treated	Niverapine-based	1	210	2	M	10577	4.02	1	9	2	CRF02 (A/G)	2	NRMD	.		0	0	0	0	0	0	0	0	0	0	0		2	0	0	0	0	0	0	0	0	0	0	0
Buea RH	1	2	54	> 45 yrs	Male	2	2	1	2	Treated	Niverapine-based	1	159	1	M	5412	3.73	1	27	1	CRF02 (A/G)	2	K101E/Q, K103N, M184V, G190A	.	K101E/Q, K103N, M184V, G190A	1	3	0	0	4	1	0	1	3	1	3	3	1	0	1	0	0	0	0	0	0	0	0	0
Bamenda RH	1	1	55	> 45 yrs	Female	1	2	2	1	Treated	Niverapine-based	1	512	3	M	1598	3.2	1	14	1	CRF02 (A/G)	2	NRMD	.		0	0	0	0	0	0	0	0	0	0	0		2	0	0	0	0	0	0	0	0	0	0	0
Buea RH	1	2	59	> 45 yrs	Male	2	2	2	1	Treated	Niverapine-based	1			M	247	2.39	1	9	2	F1	1	NRMD	.		0	0	0	0	0	0	0	0	0	0	0		2	0	0	0	0	0	0	0	0	0	0	0
Buea RH	2	2	62	> 45 yrs	Female	1	1	2	1	Treated	Niverapine-based	1	154	1	M	893	2.95	1	4	3	CRF02 (A/G)	2	NRMD	.		0	0	0	0	0	0	0	0	0	0	0		2	0	0	0	0	0	0	0	0	0	0	0
Buea RH	1	2	19	18-30 yrs	Male	2	2	2	2	Newly diagnosed			60	1	M	535616	5.73	2			CRF02 (A/G)	2	Y181C	.	Y181C	0	0	0	0	0	0	0	2	2	1	2	1	1	1	0	0	0	0	0	0	0	0	0	0
STCMC, Bafut	2	1	20	18-30 yrs	Male	1	2	2	2	Newly diagnosed			123	1	M	16603	4.22	2			CRF01 (A/E)	2	NRMD	.		0	0	0	0	0	0	0	0	0	0	0		2	0	0	0	0	0	0	0	0	0	0	0
Bamenda RH	1	1	20	18-30 yrs	Female	2	2	2	2	Newly diagnosed			234	2	M	131764	5.12	2			CRF02 (A/G)	2	NRMD	.		0	0	0	0	0	0	0	0	0	0	0		2	0	0	0	0	0	0	0	0	0	0	0
Bamenda RH	1	1	22	18-30 yrs	Female	1	1	2	2	Newly diagnosed			184	1	M	1144926	6.06	2			CRF02 (A/G)	2	NRMD	.		0	0	0	0	0	0	0	0	0	0	0		2	0	0	0	0	0	0	0	0	0	0	0
Buea RH	2	2	22	18-30 yrs	Female	1	2	2	2	Newly diagnosed					M	241890	5.38	2			CRF02 (A/G)	2	NRMD	.		0	0	0	0	0	0	0	0	0	0	0		2	0	0	0	0	0	0	0	0	0	0	0
STCMC, Bafut	1	1	22	18-30 yrs	Female	1	2	2	2	Newly diagnosed					M	548574	5.74	2			CRF02 (A/G)	2	NRMD	.		0	0	0	0	0	0	0	0	0	0	0		2	0	0	0	0	0	0	0	0	0	0	0
Bamenda RH	1	1	22	18-30 yrs	Female	2	2	2	1	Newly diagnosed			35	1	M	68257	4.83	2			CRF02 (A/G)	2	NRMD	.		0	0	0	0	0	0	0	0	0	0	0		2	0	0	0	0	0	0	0	0	0	0	0
Buea RH	1	2	23	18-30 yrs	Male	1	2	2	1	Newly diagnosed					M	3893686	6.59	2			CRF02 (A/G)	2	NRMD	.		0	0	0	0	0	0	0	0	0	0	0		2	0	0	0	0	0	0	0	0	0	0	0
Buea RH	1	2	23	18-30 yrs	Female	1	2	2	1	Newly diagnosed					M	32248	4.51	2			CRF02 (A/G)	2	NRMD	.		0	0	0	0	0	0	0	0	0	0	0		2	0	0	0	0	0	0	0	0	0	0	0
Buea RH	2	2	24	18-30 yrs	Female	1	2	2	2	Newly diagnosed			54	1	M	60574	4.78	2			G	1	NRMD	.		0	0	0	0	0	0	0	0	0	0	0		2	0	0	0	0	0	0	0	0	0	0	0
kumba DH	2	2	24	18-30 yrs	Female	1	1	2	1	Newly diagnosed					M	402284	5.6	2			CRF01 (A/E)	2	NRMD	.		0	0	0	0	0	0	0	0	0	0	0		2	0	0	0	0	0	0	0	0	0	0	0
Buea RH	2	2	25	18-30 yrs	Female	1	2	2	2	Newly diagnosed					M	5594	3.75	2			F2	1	NRMD	.		0	0	0	0	0	0	0	0	0	0	0		2	0	0	0	0	0	0	0	0	0	0	0
Limbe RH	2	2	25	18-30 yrs	Female	1	2	2	2	Newly diagnosed					M	85838	4.93	2			CRF02 (A/G)	2	NRMD	.		0	0	0	0	0	0	0	0	0	0	0		2	0	0	0	0	0	0	0	0	0	0	0
Bamenda RH	2	1	25	18-30 yrs	Female	2	2	2	2	Newly diagnosed			198	1	M	8127	3.91	2			CRF02 (A/G)	2	NRMD	.		0	0	0	0	0	0	0	0	0	0	0		2	0	0	0	0	0	0	0	0	0	0	0
Bamenda RH	1	1	25	18-30 yrs	Female	1	2	2	2	Newly diagnosed			45	1	M	19325	4.29	2			CRF02 (A/G)	2	NRMD	.		0	0	0	0	0	0	0	0	0	0	0		2	0	0	0	0	0	0	0	0	0	0	0
Bamenda RH	2	1	26	18-30 yrs	Female	2	1	2	2	Newly diagnosed			51	1	M	10497	4.02	2			CRF13-cpx (CRF01/A/G/	2	NRMD	.		0	0	0	0	0	0	0	0	0	0	0		2	0	0	0	0	0	0	0	0	0	0	0
Bamenda RH	1	1	26	18-30 yrs	Female	1	2	2	2	Newly diagnosed			62	1	M	756426	5.88	2			CRF02 (A/G)	2	NRMD	.		0	0	0	0	0	0	0	0	0	0	0		2	0	0	0	0	0	0	0	0	0	0	0
Buea RH	2	2	26	18-30 yrs	Female	1	2	2	1	Newly diagnosed			42	1	M	567708	5.75	2			CRF02 (A/G)	2	NRMD	.		0	0	0	0	0	0	0	0	0	0	0		2	0	0	0	0	0	0	0	0	0	0	0
Buea RH	2	2	26	18-30 yrs	Female	1	2	2	1	Newly diagnosed			180	1	M	237839	5.38	2			CRF02 (A/G)	2	NRMD	.		0	0	0	0	0	0	0	0	0	0	0		2	0	0	0	0	0	0	0	0	0	0	0
Buea RH	1	2	26	18-30 yrs	Female	1	1	2	1	Newly diagnosed					M	15274	4.18	2			A1	1	NRMD	.		0	0	0	0	0	0	0	0	0	0	0		2	0	0	0	0	0	0	0	0	0	0	0
Buea RH	1	2	26	18-30 yrs	Female	1	1	2	2	Newly diagnosed					M	34914	4.54	2			A1	1	NRMD	.		0	0	0	0	0	0	0	0	0	0	0		2	0	0	0	0	0	0	0	0	0	0	0
Bamenda RH	1	1	27	18-30 yrs	Female	1	2	2	1	Newly diagnosed			261	2	M	58434	4.77	2			CRF02 (A/G)	2	NRMD	.		0	0	0	0	0	0	0	0	0	0	0		2	0	0	0	0	0	0	0	0	0	0	0
Buea RH	2	2	27	18-30 yrs	Female	1	2	2	1	Newly diagnosed			12	1	M	178902	5.25	2			CRF02 (A/G)	2	NRMD	.		0	0	0	0	0	0	0	0	0	0	0		2	0	0	0	0	0	0	0	0	0	0	0
STCMC, Bafut	1	1	27	18-30 yrs	Female	1	2	2	2	Newly diagnosed					M	868465	5.94	2			CRF02 (A/G)	2	V179E	.	V179E	0	0	0	0	0	0	0	4	0	4	0	1	1	0	0	0	1	0	0	0	0	0	0	0
Buea RH	2	2	28	18-30 yrs	Male	1	2	2	2	Newly diagnosed					M	1252494	6.1	2			CRF02 (A/G)	2	NRMD	.		0	0	0	0	0	0	0	0	0	0	0		2	0	0	0	0	0	0	0	0	0	0	0
Buea RH	2	2	28	18-30 yrs	Female	1	2	2	1	Newly diagnosed			90	1	M	72457	4.86	2			G	1	NRMD	.		0	0	0	0	0	0	0	0	0	0	0		2	0	0	0	0	0	0	0	0	0	0	0
Buea RH	1	2	28	18-30 yrs	Female	1	2	2	2	Newly diagnosed					M	554041	5.74	2			CRF06-cpx (A/G/J/K)	2	NRMD	.		0	0	0	0	0	0	0	0	0	0	0		2	0	0	0	0	0	0	0	0	0	0	0
Buea RH	1	2	28	18-30 yrs	Female	1	1	2	1	Newly diagnosed					M	13397	4.13	2			CRF02 (A/G)	2	NRMD	.		0	0	0	0	0	0	0	0	0	0	0		2	0	0	0	0	0	0	0	0	0	0	0
STCMC, Bafut	1	1	28	18-30 yrs	Female	1	1	2	1	Newly diagnosed					M	339457	5.53	2			CRF02 (A/G)	2	NRMD	.		0	0	0	0	0	0	0	0	0	0	0		2	0	0	0	0	0	0	0	0	0	0	0
Bamenda RH	1	1	29	18-30 yrs	Male	1	2	2	2	Newly diagnosed			79	1	M	208300	5.32	2			CRF02 (A/G)	2	NRMD	.		0	0	0	0	0	0	0	0	0	0	0		2	0	0	0	0	0	0	0	0	0	0	0
Buea RH	1	2	29	18-30 yrs	Female	1	1	2	1	Newly diagnosed					M	14723	4.17	2			G	1	NRMD	.		0	0	0	0	0	0	0	0	0	0	0		2	0	0	0	0	0	0	0	0	0	0	0
Bamenda RH	2	1	29	18-30 yrs	Female	1	2	2	1	Newly diagnosed					M	942946	5.97	2			CRF02 (A/G)	2	NRMD	.		0	0	0	0	0	0	0	0	0	0	0		2	0	0	0	0	0	0	0	0	0	0	0
Buea RH	2	2	29	18-30 yrs	Female	1	1	2	1	Newly diagnosed					M	351720	5.55	2			CRF02 (A/G)	2	NRMD	.		0	0	0	0	0	0	0	0	0	0	0		2	0	0	0	0	0	0	0	0	0	0	0
Buea RH	1	2	30	30-45 yrs	Male	2	1	2	2	Newly diagnosed					M	427827	5.63	2			CRF02 (A/G)	2	NRMD	.		0	0	0	0	0	0	0	0	0	0	0		2	0	0	0	0	0	0	0	0	0	0	0
Bamenda RH	2	1	30	30-45 yrs	Female	2	1	2	1	Newly diagnosed			142	1	M	34558	4.54	2			CRF02 (A/G)	2	NRMD	.		0	0	0	0	0	0	0	0	0	0	0		2	0	0	0	0	0	0	0	0	0	0	0
STCMC, Bafut	1	1	30	30-45 yrs	Female	1	1	2	1	Newly diagnosed					M	356147	5.55	2			CRF02 (A/G)	2	V179E	.	V179E	0	0	0	0	0	0	0	4	0	4	0	1	1	0	0	0	1	0	0	0	0	0	0	0
Bamenda RH	2	1	31	30-45 yrs	Male	1	2	2	1	Newly diagnosed			79	1	M	252928	5.4	2			CRF02 (A/G)	2	NRMD	.		0	0	0	0	0	0	0	0	0	0	0		2	0	0	0	0	0	0	0	0	0	0	0
Bamenda RH	2	1	31	30-45 yrs	Male	1	1	2	1	Newly diagnosed			5	1	M	40595	4.61	2			A1	1	NRMD	.		0	0	0	0	0	0	0	0	0	0	0		2	0	0	0	0	0	0	0	0	0	0	0
STCMC, Bafut	2	1	31	30-45 yrs	Female	1	1	2	1	Newly diagnosed					M	4410695	6.64	2			D	1	K103N	.	K103N	0	0	0	0	0	0	0	1	0	1	0	1	1	0	0	0	0	0	0	0	0	0	0	0
Bamenda RH	1	1	31	30-45 yrs	Female	1	1	2	1	Newly diagnosed			23	1	M	319552	5.5	2			CRF02 (A/G)	2	NRMD	.		0	0	0	0	0	0	0	0	0	0	0		2	0	0	0	0	0	0	0	0	0	0	0
Buea RH	1	2	31	30-45 yrs	Female	1	2	2	2	Newly diagnosed					M	519293	5.72	2			CRF02 (A/G)	2	NRMD	.		0	0	0	0	0	0	0	0	0	0	0		2	0	0	0	0	0	0	0	0	0	0	0
Buea RH	1	2	31	30-45 yrs	Female	1	1	2	2	Newly diagnosed					M	4581	3.66	2			CRF02 (A/G)	2	NRMD	.		0	0	0	0	0	0	0	0	0	0	0		2	0	0	0	0	0	0	0	0	0	0	0
Buea RH	1	2	31	30-45 yrs	Female	1	1	2	1	Newly diagnosed					M	24775	4.39	2			CRF02 (A/G)	2	NRMD	.		0	0	0	0	0	0	0	0	0	0	0		2	0	0	0	0	0	0	0	0	0	0	0
Tiko CC	2	2	33	30-45 yrs	Female	1	2	2	2	Newly diagnosed					M	508720	5.71	2			CRF02 (A/G)	2	NRMD	.		0	0	0	0	0	0	0	0	0	0	0		2	0	0	0	0	0	0	0	0	0	0	0
Bamenda RH	2	1	33	30-45 yrs	Female	1	1	2	1	Newly diagnosed			84	1	M	113028	5.05	2			CRF02 (A/G)	2	NRMD	.		0	0	0	0	0	0	0	0	0	0	0		2	0	0	0	0	0	0	0	0	0	0	0
Bamenda RH	2	1	33	30-45 yrs	Female	1	2	2	2	Newly diagnosed					M	839196	5.92	2			CRF02 (A/G)	2	NRMD	.		0	0	0	0	0	0	0	0	0	0	0		2	0	0	0	0	0	0	0	0	0	0	0
Buea RH	1	2	33	30-45 yrs	Female	2	2	2	1	Newly diagnosed					M	12753	4.11	2			CRF02 (A/G)	2	NRMD	.		0	0	0	0	0	0	0	0	0	0	0		2	0	0	0	0	0	0	0	0	0	0	0
Buea RH	1	2	34	30-45 yrs	Female	2	1	2	2	Newly diagnosed					M	1775	3.25	2			F2	1	NRMD	.		0	0	0	0	0	0	0	0	0	0	0		2	0	0	0	0	0	0	0	0	0	0	0
Bamenda RH	2	1	34	30-45 yrs	Female	2	2	2	2	Newly diagnosed			45	1	M	150871	5.18	2			CRF02 (A/G)	2	NRMD	.		0	0	0	0	0	0	0	0	0	0	0		2	0	0	0	0	0	0	0	0	0	0	0
Buea RH	1	2	35	30-45 yrs	Male	1	2	2	2	Newly diagnosed			75	1	M	78478	4.89	2			F2	1	NRMD	.		0	0	0	0	0	0	0	0	0	0	0		2	0	0	0	0	0	0	0	0	0	0	0
Limbe RH	1	2	35	30-45 yrs	Male	1	2	1	1	Newly diagnosed			214	2	M	85695	4.93	2			CRF02 (A/G)	2	NRMD	.		0	0	0	0	0	0	0	0	0	0	0		2	0	0	0	0	0	0	0	0	0	0	0
Bamenda RH	1	1	35	30-45 yrs	Male	1	2	1	1	Newly diagnosed			123	1	M	2908494	6.46	2			CRF02 (A/G)	2	NRMD	.		0	0	0	0	0	0	0	0	0	0	0		2	0	0	0	0	0	0	0	0	0	0	0
STCMC, Bafut	2	1	35	30-45 yrs	Male	1	2	2	2	Newly diagnosed					M	166374	5.22	2			CRF02 (A/G)	2	NRMD	.		0	0	0	0	0	0	0	0	0	0	0		2	0	0	0	0	0	0	0	0	0	0	0
Buea RH	1	2	35	30-45 yrs	Female	1	1	2	2	Newly diagnosed					M	549619	5.74	2			CRF02 (A/G)	2	NRMD	.		0	0	0	0	0	0	0	0	0	0	0		2	0	0	0	0	0	0	0	0	0	0	0
Tiko CC	2	2	36	30-45 yrs	Male	1	1	1	1	Newly diagnosed			124	1	M	410029	5.61	2			D	1	NRMD	.		0	0	0	0	0	0	0	0	0	0	0		2	0	0	0	0	0	0	0	0	0	0	0
Buea RH	2	2	36	30-45 yrs	Male	1	1	2	2	Newly diagnosed					M	187056	5.27	2			CRF02 (A/G)	2	NRMD	.		0	0	0	0	0	0	0	0	0	0	0		2	0	0	0	0	0	0	0	0	0	0	0
Buea RH	2	2	37	30-45 yrs	Female	1	1	2	1	Newly diagnosed			146	1	M	81785	4.91	2			A1	1	NRMD	.		0	0	0	0	0	0	0	0	0	0	0		2	0	0	0	0	0	0	0	0	0	0	0
Buea RH	2	2	37	30-45 yrs	Female	1	1	2	1	Newly diagnosed			91	1	M	404348	5.61	2			G	1	NRMD	.		0	0	0	0	0	0	0	0	0	0	0		2	0	0	0	0	0	0	0	0	0	0	0
Buea RH	1	2	37	30-45 yrs	Female	1	2	2	1	Newly diagnosed					M	9961	4	2			CRF02 (A/G)	2	NRMD	.		0	0	0	0	0	0	0	0	0	0	0		2	0	0	0	0	0	0	0	0	0	0	0
Buea RH	1	2	38	30-45 yrs	Male	1	2	1	1	Newly diagnosed			214	2	M	309457	5.49	2			G	1	NRMD	.		0	0	0	0	0	0	0	0	0	0	0		2	0	0	0	0	0	0	0	0	0	0	0
Bamenda RH	2	1	38	30-45 yrs	Male	1	2	1	1	Newly diagnosed			78	1	M	636271	5.8	2			CRF02 (A/G)	2	NRMD	.		0	0	0	0	0	0	0	0	0	0	0		2	0	0	0	0	0	0	0	0	0	0	0
Bamenda RH	2	1	38	30-45 yrs	Male	1	2	2	2	Newly diagnosed			75	1	M	766966	5.88	2			CRF02 (A/G)	2	NRMD	.		0	0	0	0	0	0	0	0	0	0	0		2	0	0	0	0	0	0	0	0	0	0	0
kumba DH	1	2	38	30-45 yrs	Male	1	2	2	2	Newly diagnosed					M	2248478	6.35	2			CRF02 (A/G)	2	E138A	.	E138A	0	0	0	0	0	0	0	0	0	0	0	1	1	0	0	0	0	0	0	0	0	0	0	0
Bamenda RH	2	1	38	30-45 yrs	Female	2	2	2	1	Newly diagnosed			230	2	M	54273	4.73	2			CRF09-cpx (A/G/U)	2	NRMD	.		0	0	0	0	0	0	0	0	0	0	0		2	0	0	0	0	0	0	0	0	0	0	0
Buea RH	1	2	38	30-45 yrs	Female	1	2	2	2	Newly diagnosed					M	17033	4.23	2			CRF02 (A/G)	2	NRMD	.		0	0	0	0	0	0	0	0	0	0	0		2	0	0	0	0	0	0	0	0	0	0	0
Buea RH	1	2	38	30-45 yrs	Female	2	1	2	2	Newly diagnosed					M	46077	4.66	2			CRF02 (A/G)	2	NRMD	.		0	0	0	0	0	0	0	0	0	0	0		2	0	0	0	0	0	0	0	0	0	0	0
STCMC, Bafut	2	1	39	30-45 yrs	Male	2	1	2	2	Newly diagnosed					M	1915908	6.28	2			CRF02 (A/G)	2	NRMD	.		0	0	0	0	0	0	0	0	0	0	0		2	0	0	0	0	0	0	0	0	0	0	0
Tiko CC	2	2	39	30-45 yrs	Female	1	1	2	1	Newly diagnosed					M	401537	5.6	2			CRF02 (A/G)	2	NRMD	.		0	0	0	0	0	0	0	0	0	0	0		2	0	0	0	0	0	0	0	0	0	0	0
Buea RH	1	2	40	30-45 yrs	Male	1	1	2	1	Newly diagnosed					M	29277	4.47	2			CRF02 (A/G)	2	NRMD	.		0	0	0	0	0	0	0	0	0	0	0		2	0	0	0	0	0	0	0	0	0	0	0
Bamenda RH	1	1	40	30-45 yrs	Female	1	2	2	1	Newly diagnosed			210	2	M	68781	4.84	2			CRF02 (A/G)	2	NRMD	.		0	0	0	0	0	0	0	0	0	0	0		2	0	0	0	0	0	0	0	0	0	0	0
Bamenda RH	2	1	41	30-45 yrs	Male	1	2	2	1	Newly diagnosed			10	1	M	64209	4.81	2			G	1	NRMD	.		0	0	0	0	0	0	0	0	0	0	0		2	0	0	0	0	0	0	0	0	0	0	0
Buea RH	1	2	41	30-45 yrs	Female	1	1	2	2	Newly diagnosed					M	4950775	6.69	2			CRF02 (A/G)	2	NRMD	.		0	0	0	0	0	0	0	0	0	0	0		2	0	0	0	0	0	0	0	0	0	0	0
Buea RH	2	2	42	30-45 yrs	Male	1	2	2	2	Newly diagnosed					M	205983	5.31	2			CRF02 (A/G)	2	NRMD	.		0	0	0	0	0	0	0	0	0	0	0		2	0	0	0	0	0	0	0	0	0	0	0
Bamenda RH	2	1	42	30-45 yrs	Female	1	2	2	2	Newly diagnosed			122	1	M	90415	4.96	2			CRF02 (A/G)	2	NRMD	.		0	0	0	0	0	0	0	0	0	0	0		2	0	0	0	0	0	0	0	0	0	0	0
Buea RH	2	2	42	30-45 yrs	Female	2	1	2	2	Newly diagnosed					M	194696	5.29	2			CRF02 (A/G)	2	NRMD	.		0	0	0	0	0	0	0	0	0	0	0		2	0	0	0	0	0	0	0	0	0	0	0
Buea RH	1	2	43	30-45 yrs	Female	1	1	2	2	Newly diagnosed					M	2622469	6.42	2			D	1	V106I,V118I	.	V106I,V118I	0	0	0	0	0	0	0	0	0	0	0	2	1	0	0	0	0	0	1	0	0	1	0	0
Buea RH	1	2	43	30-45 yrs	Female	1	1	2	2	Newly diagnosed			310	2	M	167620	5.22	2			CRF02 (A/G)	2	Y181C, M184V	.	Y181C, M184V	1	3	0	0	4	1	0	2	2	1	2	2	1	1	1	0	0	0	0	0	0	0	0	0
Bamenda RH	1	1	44	30-45 yrs	Male	1	1	1	1	Newly diagnosed			24	1	M	30936	4.49	2			CRF02 (A/G)	2	NRMD	.		0	0	0	0	0	0	0	0	0	0	0		2	0	0	0	0	0	0	0	0	0	0	0
Buea RH	2	2	45	30-45 yrs	Male	1	1	2	2	Newly diagnosed					M	5633	3.75	2			CRF02 (A/G)	2	NRMD	.		0	0	0	0	0	0	0	0	0	0	0		2	0	0	0	0	0	0	0	0	0	0	0
Bamenda RH	1	1	46	> 45 yrs	Male	1	2	2	1	Newly diagnosed			189	1	M	550221	5.74	2			CRF02 (A/G)	2	NRMD	.		0	0	0	0	0	0	0	0	0	0	0		2	0	0	0	0	0	0	0	0	0	0	0
Bamenda RH	2	1	47	> 45 yrs	Male	2	2	2	1	Newly diagnosed			369	2	M	280778	5.45	2			G	1	NRMD	.		0	0	0	0	0	0	0	0	0	0	0		2	0	0	0	0	0	0	0	0	0	0	0
Buea RH	1	2	47	> 45 yrs	Male	1	2	2	1	Newly diagnosed			546	3	M	963400	5.98	2			D	1	NRMD	.		0	0	0	0	0	0	0	0	0	0	0		2	0	0	0	0	0	0	0	0	0	0	0
Buea RH	1	2	48	> 45 yrs	Female	1	1	2	2	Newly diagnosed					M	3826	3.58	2			CRF02 (A/G)	2	NRMD	.		0	0	0	0	0	0	0	0	0	0	0		2	0	0	0	0	0	0	0	0	0	0	0
Buea RH	1	2	49	> 45 yrs	Male	1	1	2	2	Newly diagnosed					M	6268	3.8	2			CRF02 (A/G)	2	NRMD	.		0	0	0	0	0	0	0	0	0	0	0		2	0	0	0	0	0	0	0	0	0	0	0
Buea RH	2	2	50	> 45 yrs	Female	1	1	2	1	Newly diagnosed			98	1	M	623154	5.79	2			CRF01 (A/E)	2	NRMD	.		0	0	0	0	0	0	0	0	0	0	0		2	0	0	0	0	0	0	0	0	0	0	0
Buea RH	2	2	51	> 45 yrs	Female	1	2	2	2	Newly diagnosed					M	139740	5.15	2			F2	1	NRMD	.		0	0	0	0	0	0	0	0	0	0	0		2	0	0	0	0	0	0	0	0	0	0	0
Buea RH	1	2	52	> 45 yrs	Male	1	1	2	2	Newly diagnosed					M	1296321	6.11	2			CRF02 (A/G)	2	NRMD	.		0	0	0	0	0	0	0	0	0	0	0		2	0	0	0	0	0	0	0	0	0	0	0
Buea RH	2	2	57	> 45 yrs	Male	2	2	2	2	Newly diagnosed					M	181277	5.26	2			G	1	NRMD	.		0	0	0	0	0	0	0	0	0	0	0		2	0	0	0	0	0	0	0	0	0	0	0
Buea RH	1	2	59	> 45 yrs	Female	1	2	2	1	Newly diagnosed					M	13117	4.12	2			CRF02 (A/G)	2	NRMD	.		0	0	0	0	0	0	0	0	0	0	0		2	0	0	0	0	0	0	0	0	0	0	0
Buea RH	2	2	59	> 45 yrs	Female	1	2	2	2	Newly diagnosed			158	1	M	605259	5.78	2			CRF02 (A/G)	2	T69N	.	T69N	0	0	0	0	4	0	0	0	0	0	0	1	1	0	0	0	0	0	0	0	0	0	0	0
Limbe RH	2	2	60	> 45 yrs	Female	1	2	2	1	Newly diagnosed			98	1	M	31501	4.5	2			CRF02 (A/G)	2	NRMD	.		0	0	0	0	0	0	0	0	0	0	0		2	0	0	0	0	0	0	0	0	0	0	0
Buea RH	1	2	62	> 45 yrs	Male	1	1	2	2	Newly diagnosed					M	5747	3.76	2			CRF02 (A/G)	2	NRMD	.		0	0	0	0	0	0	0	0	0	0	0		2	0	0	0	0	0	0	0	0	0	0	0
Bamenda RH	1	1	20	18-30 yrs	Female	1	2	2	2	Clinical follow-up			410	2	M	15249	4.18	2			F2	1	NRMD	.		0	0	0	0	0	0	0	0	0	0	0		2	0	0	0	0	0	0	0	0	0	0	0
STCMC, Bafut	1	1	20	18-30 yrs	Female	1	1	2	1	Clinical follow-up			766	3	M	91855	4.96	2			CRF02 (A/G)	2	NRMD	.		0	0	0	0	0	0	0	0	0	0	0		2	0	0	0	0	0	0	0	0	0	0	0
Buea RH	2	2	22	18-30 yrs	Male	1	2	2	1	Clinical follow-up			520	3	M	50182	4.7	2			CRF11-cpx (A/E/G/J/U)	2	NRMD	.		0	0	0	0	0	0	0	0	0	0	0		2	0	0	0	0	0	0	0	0	0	0	0
Bamenda RH	2	1	22	18-30 yrs	Female	1	1	2	1	Clinical follow-up			600	3	M	309831	5.49	2			G	1	NRMD	.		0	0	0	0	0	0	0	0	0	0	0		2	0	0	0	0	0	0	0	0	0	0	0
Buea RH	1	2	22	18-30 yrs	Female	1	1	2	2	Clinical follow-up			766	3	M	96791	4.99	2			CRF02 (A/G)	2	NRMD	.		0	0	0	0	0	0	0	0	0	0	0		2	0	0	0	0	0	0	0	0	0	0	0
Buea RH	1	2	24	18-30 yrs	Female	2	2	2	2	Clinical follow-up			405	2	M	123756	5.09	2			CRF02 (A/G)	2	NRMD	.		0	0	0	0	0	0	0	0	0	0	0		2	0	0	0	0	0	0	0	0	0	0	0
Buea RH	1	2	24	18-30 yrs	Female	1	2	2	2	Clinical follow-up			980	3	M	67143	4.83	2			CRF02 (A/G)	2	NRMD	.		0	0	0	0	0	0	0	0	0	0	0		2	0	0	0	0	0	0	0	0	0	0	0
Buea RH	1	2	25	18-30 yrs	Female	1	1	2	1	Clinical follow-up			312	2	M	1998	3.3	2			CRF02 (A/G)	2	E44D, V108I	.	E44D, V108I	0	0	0	0	0	0	0	0	0	4	0	2	1	0	0	0	0	0	0	1	0	0	0	0
kumba DH	2	2	25	18-30 yrs	Female	1	2	2	2	Clinical follow-up			456	2	M	382400	5.58	2			CRF02 (A/G)	2	NRMD	.		0	0	0	0	0	0	0	0	0	0	0		2	0	0	0	0	0	0	0	0	0	0	0
Buea RH	1	2	26	18-30 yrs	Female	1	2	2	1	Clinical follow-up			870	3	M	262873	5.42	2			D	1	NRMD	.		0	0	0	0	0	0	0	0	0	0	0		2	0	0	0	0	0	0	0	0	0	0	0
STCMC, Bafut	2	1	27	18-30 yrs	Male	1	1	2	1	Clinical follow-up			870	3	M	2871417	6.46	2			CRF02 (A/G)	2	NRMD	.		0	0	0	0	0	0	0	0	0	0	0		2	0	0	0	0	0	0	0	0	0	0	0
Buea RH	2	2	27	18-30 yrs	Female	1	2	2	1	Clinical follow-up			400	2	M	42825	4.63	2			CRF02 (A/G)	2	NRMD	.		0	0	0	0	0	0	0	0	0	0	0		2	0	0	0	0	0	0	0	0	0	0	0
kumba DH	1	2	28	18-30 yrs	Male	1	2	2	2	Clinical follow-up			590	3	M	865004	5.94	2			CRF02 (A/G)	2	NRMD	.		0	0	0	0	0	0	0	0	0	0	0		2	0	0	0	0	0	0	0	0	0	0	0
Buea RH	2	2	28	18-30 yrs	Male	1	2	2	2	Clinical follow-up			1567	3	M	88366	4.95	2			CRF02 (A/G)	2	NRMD	.		0	0	0	0	0	0	0	0	0	0	0		2	0	0	0	0	0	0	0	0	0	0	0
kumba DH	1	2	28	18-30 yrs	Male	2	2	2	2	Clinical follow-up			412	2	M	538336	5.73	2			CRF02 (A/G)	2	V179E	.	V179E	0	0	0	0	0	0	0	4	0	4	0	1	1	0	0	0	1	0	0	0	0	0	0	0
Buea RH	1	2	28	18-30 yrs	Female	1	1	2	1	Clinical follow-up			980	3	M	363771	5.56	2			CRF02 (A/G)	2	NRMD	.		0	0	0	0	0	0	0	0	0	0	0		2	0	0	0	0	0	0	0	0	0	0	0
Buea RH	1	2	28	18-30 yrs	Female	1	2	2	2	Clinical follow-up			452	2	M	686796	5.84	2			CRF02 (A/G)	2	NRMD	.		0	0	0	0	0	0	0	0	0	0	0		2	0	0	0	0	0	0	0	0	0	0	0
STCMC, Bafut	2	1	28	18-30 yrs	Female	1	1	2	1	Clinical follow-up					M	740191	5.87	2			CRF02 (A/G)	2	V90I	.	V90I	0	0	0	0	0	0	0	0	0	0	0	1	1	0	0	1	0	0	0	0	0	0	0	0
Buea RH	2	2	28	18-30 yrs	Female	1	1	2	2	Clinical follow-up			405	2	M	40195	4.6	2			A1	1	NRMD	.		0	0	0	0	0	0	0	0	0	0	0		2	0	0	0	0	0	0	0	0	0	0	0
Buea RH	2	2	29	18-30 yrs	Male	2	2	2	1	Clinical follow-up			750	3	M	1202540	6.08	2			CRF02 (A/G)	2	NRMD	.		0	0	0	0	0	0	0	0	0	0	0		2	0	0	0	0	0	0	0	0	0	0	0
Buea RH	2	2	29	18-30 yrs	Male	1	2	2	2	Clinical follow-up			450	2	M	9801	3.99	2			CRF02 (A/G)	2	NRMD	.		0	0	0	0	0	0	0	0	0	0	0		2	0	0	0	0	0	0	0	0	0	0	0
Buea RH	2	2	29	18-30 yrs	Female	1	2	2	2	Clinical follow-up			461	2	M	2796	3.45	2			CRF02 (A/G)	2	NRMD	.		0	0	0	0	0	0	0	0	0	0	0		2	0	0	0	0	0	0	0	0	0	0	0
Buea RH	2	2	30	30-45 yrs	Female	2	1	2	2	Clinical follow-up			461	2	M	205727	5.31	2			CRF13-cpx (CRF01/A/G/	2	NRMD	.		0	0	0	0	0	0	0	0	0	0	0		2	0	0	0	0	0	0	0	0	0	0	0
Bamenda RH	2	1	30	30-45 yrs	Female	1	1	2	2	Clinical follow-up			456	2	M	12759	4.11	2			CRF13-cpx (CRF01/A/G/	2	NRMD	.		0	0	0	0	0	0	0	0	0	0	0		2	0	0	0	0	0	0	0	0	0	0	0
Buea RH	1	2	30	30-45 yrs	Female	1	2	2	2	Clinical follow-up			600	3	M	446938	5.65	2			CRF02 (A/G)	2	NRMD	.		0	0	0	0	0	0	0	0	0	0	0		2	0	0	0	0	0	0	0	0	0	0	0
Buea RH	2	2	30	30-45 yrs	Female	1	2	2	1	Clinical follow-up			400	2	M	86693	4.94	2			CRF02 (A/G)	2	NRMD	.		0	0	0	0	0	0	0	0	0	0	0		2	0	0	0	0	0	0	0	0	0	0	0
STCMC, Bafut	1	1	30	30-45 yrs	Female	1	1	2	2	Clinical follow-up			766	3	M	433563	5.64	2			CRF02 (A/G)	2	NRMD	.		0	0	0	0	0	0	0	0	0	0	0		2	0	0	0	0	0	0	0	0	0	0	0
STCMC, Bafut	1	1	31	30-45 yrs	Male	1	1	1	1	Clinical follow-up			400	2	M	797462	5.9	2			D	1	NRMD	.		0	0	0	0	0	0	0	0	0	0	0		2	0	0	0	0	0	0	0	0	0	0	0
Buea RH	1	2	31	30-45 yrs	Female	2	1	2	2	Clinical follow-up			394	2	M	42226	4.63	2			CRF13-cpx (CRF01/A/G/	2	NRMD	.		0	0	0	0	0	0	0	0	0	0	0		2	0	0	0	0	0	0	0	0	0	0	0
Buea RH	2	2	31	30-45 yrs	Female	2	2	2	2	Clinical follow-up			351	2	M	2823	3.45	2			CRF02 (A/G)	2	NRMD	.		0	0	0	0	0	0	0	0	0	0	0		2	0	0	0	0	0	0	0	0	0	0	0
Buea RH	2	2	32	30-45 yrs	Male	1	2	2	2	Clinical follow-up					M	394729	5.6	2			CRF02 (A/G)	2	NRMD	.		0	0	0	0	0	0	0	0	0	0	0		2	0	0	0	0	0	0	0	0	0	0	0
Buea RH	2	2	32	30-45 yrs	Male	1	1	2	2	Clinical follow-up			452	2	M	4089	3.61	2			CRF02 (A/G)	2	NRMD	.		0	0	0	0	0	0	0	0	0	0	0		2	0	0	0	0	0	0	0	0	0	0	0
Bamenda RH	2	1	32	30-45 yrs	Male	1	1	1	1	Clinical follow-up			391	2	M	25137	4.4	2			CRF02 (A/G)	2	NRMD	.		0	0	0	0	0	0	0	0	0	0	0		2	0	0	0	0	0	0	0	0	0	0	0
Buea RH	1	2	32	30-45 yrs	Female	1	1	2	1	Clinical follow-up			414	2	M	163689	5.21	2			CRF02 (A/G)	2	NRMD	.		0	0	0	0	0	0	0	0	0	0	0		2	0	0	0	0	0	0	0	0	0	0	0
Buea RH	2	2	32	30-45 yrs	Female	2	1	2	2	Clinical follow-up			750	3	M	142289	5.15	2			CRF02 (A/G)	2	NRMD	.		0	0	0	0	0	0	0	0	0	0	0		2	0	0	0	0	0	0	0	0	0	0	0
STCMC, Bafut	2	1	33	30-45 yrs	Male	2	1	2	1	Clinical follow-up					M	3195562	6.5	2			CRF02 (A/G)	2	P225H	.	P225H	0	0	0	0	0	0	0	2	0	3	0	1	1	0	0	0	0	0	0	0	0	0	0	0
STCMC, Bafut	1	1	33	30-45 yrs	Female	1	1	1	1	Clinical follow-up			1650	3	M	172480	5.24	2			G	1	NRMD	.		0	0	0	0	0	0	0	0	0	0	0		2	0	0	0	0	0	0	0	0	0	0	0
Buea RH	1	2	33	30-45 yrs	Female	1	2	2	2	Clinical follow-up			461	2	M	454304	5.66	2			CRF02 (A/G)	2	NRMD	.		0	0	0	0	0	0	0	0	0	0	0		2	0	0	0	0	0	0	0	0	0	0	0
Buea RH	1	2	33	30-45 yrs	Female	1	1	2	2	Clinical follow-up			370	2	M	922732	5.97	2			CRF02 (A/G)	2	NRMD	.		0	0	0	0	0	0	0	0	0	0	0		2	0	0	0	0	0	0	0	0	0	0	0
Tiko CC	2	2	34	30-45 yrs	Male	2	1	2	2	Clinical follow-up					M	306279	5.49	2			CRF02 (A/G)	2	K101E,E138A,Y181C,G190A	.	K101E,E138A,Y181C,G190A	0	0	0	0	0	0	0	1	1	1	1	3	1	1	0	0	0	0	0	0	0	0	0	0
Buea RH	2	2	34	30-45 yrs	Male	1	2	2	2	Clinical follow-up			461	2	M	69222	4.84	2			CRF02 (A/G)	2	NRMD	.		0	0	0	0	0	0	0	0	0	0	0		2	0	0	0	0	0	0	0	0	0	0	0
Buea RH	1	2	34	30-45 yrs	Female	1	1	2	2	Clinical follow-up			650	3	M	47597	4.68	2			CRF02 (A/G)	2	NRMD	.		0	0	0	0	0	0	0	0	0	0	0		2	0	0	0	0	0	0	0	0	0	0	0
Bamenda RH	1	1	35	30-45 yrs	Male	1	1	2	1	Clinical follow-up			450	2	M	346512	5.54	2			CRF02 (A/G)	2	K103N	.	K103N	0	0	0	0	0	0	0	1	0	1	0	1	1	0	0	0	0	0	0	0	0	0	0	0
Buea RH	2	2	35	30-45 yrs	Female	2	1	2	1	Clinical follow-up			600	3	M	2121410	6.33	2			CRF02 (A/G)	2	NRMD	.		0	0	0	0	0	0	0	0	0	0	0		2	0	0	0	0	0	0	0	0	0	0	0
Buea RH	1	2	35	30-45 yrs	Female	1	2	2	2	Clinical follow-up			456	2	M	824811	5.92	2			A1	1	NRMD	.		0	0	0	0	0	0	0	0	0	0	0		2	0	0	0	0	0	0	0	0	0	0	0
kumba DH	1	2	36	30-45 yrs	Male	2	2	2	1	Clinical follow-up			419	2	M	870884	5.94	2			G	1	NRMD	.		0	0	0	0	0	0	0	0	0	0	0		2	0	0	0	0	0	0	0	0	0	0	0
Buea RH	2	2	36	30-45 yrs	Male	2	1	2	1	Clinical follow-up			766	3	M	121447	5.08	2			CRF02 (A/G)	2	NRMD	.		0	0	0	0	0	0	0	0	0	0	0		2	0	0	0	0	0	0	0	0	0	0	0
Buea RH	1	2	37	30-45 yrs	Female	2	1	2	2	Clinical follow-up			520	3	M	293146	5.47	2			CRF02 (A/G)	2	NRMD	.		0	0	0	0	0	0	0	0	0	0	0		2	0	0	0	0	0	0	0	0	0	0	0
Buea RH	2	2	37	30-45 yrs	Female	1	2	2	2	Clinical follow-up			980	3	M	86140	4.94	2			CRF02 (A/G)	2	NRMD	.		0	0	0	0	0	0	0	0	0	0	0		2	0	0	0	0	0	0	0	0	0	0	0
Buea RH	2	2	38	30-45 yrs	Male	1	1	2	1	Clinical follow-up			410	2	M	21109	4.32	2			F2	1	NRMD	.		0	0	0	0	0	0	0	0	0	0	0		2	0	0	0	0	0	0	0	0	0	0	0
STCMC, Bafut	2	1	38	30-45 yrs	Male	1	2	2	2	Clinical follow-up			980	3	M	818000	5.91	2			CRF02 (A/G)	2	NRMD	.		0	0	0	0	0	0	0	0	0	0	0		2	0	0	0	0	0	0	0	0	0	0	0
Buea RH	1	2	38	30-45 yrs	Female	1	2	2	2	Clinical follow-up			750	3	M	445257	5.65	2			G	1	NRMD	.		0	0	0	0	0	0	0	0	0	0	0		2	0	0	0	0	0	0	0	0	0	0	0
Buea RH	1	2	38	30-45 yrs	Female	2	1	2	2	Clinical follow-up			452	2	M	138801	5.14	2			F2	1	NRMD	.		0	0	0	0	0	0	0	0	0	0	0		2	0	0	0	0	0	0	0	0	0	0	0
Buea RH	1	2	38	30-45 yrs	Female	1	1	2	2	Clinical follow-up			600	3	M	55320	4.74	2			CRF02 (A/G)	2	NRMD	.		0	0	0	0	0	0	0	0	0	0	0		2	0	0	0	0	0	0	0	0	0	0	0
Buea RH	1	2	39	30-45 yrs	Male	2	1	2	2	Clinical follow-up			389	2	M	46077	4.66	2			A1	1	NRMD	.		0	0	0	0	0	0	0	0	0	0	0		2	0	0	0	0	0	0	0	0	0	0	0
Buea RH	2	2	40	30-45 yrs	Female	1	2	2	2	Clinical follow-up			870	3	M	527088	5.72	2			CRF02 (A/G)	2	NRMD	.		0	0	0	0	0	0	0	0	0	0	0		2	0	0	0	0	0	0	0	0	0	0	0
STCMC, Bafut	2	1	41	30-45 yrs	Male	1	2	2	2	Clinical follow-up			766	3	M	944645	5.98	2			CRF01 (A/E)	2	NRMD	.		0	0	0	0	0	0	0	0	0	0	0		2	0	0	0	0	0	0	0	0	0	0	0
STCMC, Bafut	2	1	41	30-45 yrs	Female	1	1	2	2	Clinical follow-up			520	3	M	649791	5.81	2			J	1	NRMD	.		0	0	0	0	0	0	0	0	0	0	0		2	0	0	0	0	0	0	0	0	0	0	0
Buea RH	1	2	41	30-45 yrs	Female	1	1	2	1	Clinical follow-up			600	3	M	101928	5.01	2			CRF02 (A/G)	2	NRMD	.		0	0	0	0	0	0	0	0	0	0	0		2	0	0	0	0	0	0	0	0	0	0	0
kumba DH	1	2	42	30-45 yrs	Male	2	1	2	1	Clinical follow-up			534	3	M	156872	5.2	2			G	1	K101Q	.	K101Q	0	0	0	0	0	0	0	0	0	0	0	1	1	0	0	0	0	0	0	0	0	0	0	0
Bamenda RH	2	1	42	30-45 yrs	Female	1	1	2	1	Clinical follow-up			452	2	M	113583	5.06	2			CRF02 (A/G)	2	NRMD	.		0	0	0	0	0	0	0	0	0	0	0		2	0	0	0	0	0	0	0	0	0	0	0
Buea RH	1	2	43	30-45 yrs	Female	1	1	2	1	Clinical follow-up			590	3	M	180515	5.26	2			A1	1	NRMD	.		0	0	0	0	0	0	0	0	0	0	0		2	0	0	0	0	0	0	0	0	0	0	0
Buea RH	2	2	46	> 45 yrs	Male	2	1	2	1	Clinical follow-up			634	3	M	153259	5.19	2			CRF02 (A/G)	2	NRMD	.		0	0	0	0	0	0	0	0	0	0	0		2	0	0	0	0	0	0	0	0	0	0	0
Buea RH	2	2	46	> 45 yrs	Male	2	1	2	2	Clinical follow-up			452	2	M	323256	5.51	2			CRF02 (A/G)	2	NRMD	.		0	0	0	0	0	0	0	0	0	0	0		2	0	0	0	0	0	0	0	0	0	0	0
Buea RH	1	2	47	> 45 yrs	Male	1	2	2	2	Clinical follow-up			650	3	M	97565	4.99	2			G	1	NRMD	.		0	0	0	0	0	0	0	0	0	0	0		2	0	0	0	0	0	0	0	0	0	0	0
Buea RH	1	2	48	> 45 yrs	Male	1	1	1	1	Clinical follow-up			414	2	M	577124	5.76	2			CRF02 (A/G)	2	NRMD	.		0	0	0	0	0	0	0	0	0	0	0		2	0	0	0	0	0	0	0	0	0	0	0
Buea RH	1	2	49	> 45 yrs	Male	1	2	2	2	Clinical follow-up			400	2	M	64863	4.81	2			CRF02 (A/G)	2	NRMD	.		0	0	0	0	0	0	0	0	0	0	0		2	0	0	0	0	0	0	0	0	0	0	0
Buea RH	2	2	49	> 45 yrs	Male	1	1	2	1	Clinical follow-up			414	2	M	20969	4.32	2			CRF02 (A/G)	2	NRMD	.		0	0	0	0	0	0	0	0	0	0	0		2	0	0	0	0	0	0	0	0	0	0	0
Buea RH	1	2	49	> 45 yrs	Male	2	1	2	1	Clinical follow-up			450	2	M	150490	5.18	2			CRF02 (A/G)	2	NRMD	.		0	0	0	0	0	0	0	0	0	0	0		2	0	0	0	0	0	0	0	0	0	0	0
Buea RH	1	2	49	> 45 yrs	Male	2	2	2	2	Clinical follow-up			400	2	M	58990	4.77	2			A1	1	NRMD	.		0	0	0	0	0	0	0	0	0	0	0		2	0	0	0	0	0	0	0	0	0	0	0
Buea RH	1	2	49	> 45 yrs	Female	1	2	2	1	Clinical follow-up			400	2	M	89146	4.95	2			CRF02 (A/G)	2	NRMD	.		0	0	0	0	0	0	0	0	0	0	0		2	0	0	0	0	0	0	0	0	0	0	0
STCMC, Bafut	1	1	50	> 45 yrs	Male	1	1	1	2	Clinical follow-up					M	144423	5.16	2			CRF02 (A/G)	2	E138A	.	E138A	0	0	0	0	0	0	0	0	0	0	0	1	1	0	0	0	0	0	0	0	0	0	0	0
Limbe RH	1	2	52	> 45 yrs	Female	1	1	2	1	Clinical follow-up			461	2	M	132220	5.12	2			CRF02 (A/G)	2	NRMD	.		0	0	0	0	0	0	0	0	0	0	0		2	0	0	0	0	0	0	0	0	0	0	0
Buea RH	1	2	52	> 45 yrs	Female	1	1	2	1	Clinical follow-up			394	2	M	136184	5.13	2			CRF02 (A/G)	2	NRMD	.		0	0	0	0	0	0	0	0	0	0	0		2	0	0	0	0	0	0	0	0	0	0	0
Buea RH	1	2	53	> 45 yrs	Male	2	1	2	2	Clinical follow-up			384	2	M	44269	4.65	2			F2	1	NRMD	.		0	0	0	0	0	0	0	0	0	0	0		2	0	0	0	0	0	0	0	0	0	0	0
Buea RH	1	2	56	> 45 yrs	Male	2	2	2	1	Clinical follow-up			384	2	M	370897	5.57	2			G	1	V179E	.	V179E	0	0	0	0	0	0	0	4	0	4	0	1	1	0	0	0	1	0	0	0	0	0	0	0
[truncated: 61 more columns]
